# Supplementary material for: Is Fresh Produce in Tigray, Ethiopia a Potential Transmission Vehicle for Cryptosporidium and Giardia?
Source: Foods. 2021 Aug 25;10(9):1979. doi: 10.3390/foods10091979 (PMC8470912; doi:10.3390/foods10091979)
Supplement: Supplementary file 1 [file foods-10-01979-s001.zip]

Archive with 1 entries (1 files):
- foods-1323336-supplementary.pdf
